# Supplementary material for: Interrelationships among Fatty Acid Composition, Staphyloxanthin Content, Fluidity, and Carbon Flow in the Staphylococcus aureus Membrane
Source: Molecules. 2018 May 17;23(5):1201. doi: 10.3390/molecules23051201 (PMC6099573; doi:10.3390/molecules23051201)
Supplement: Supplementary file 1 [file molecules-23-01201-s001.zip]

Archive with 5 entries (4 files):
- molecules-295350-supplementary-revised/
- molecules-295350-supplementary-revised/molecules-295350-supplementary -table S1.pdf
- molecules-295350-supplementary-revised/Table S2. Fatty acid compsoidtion of various strains grown in the laboratory culture media.xlsx
- Table S1. Sequences of the primers used in qRT-PCR assay.docx
- Table S2. Fatty acid compsoidtion of various strains grown in the laboratory culture media.xlsx
