# Supplementary material for: Interrelationships among Fatty Acid Composition, Staphyloxanthin Content, Fluidity, and Carbon Flow in the Staphylococcus aureus Membrane
Source: Molecules. 2018 May 17;23(5):1201. doi: 10.3390/molecules23051201 (PMC6099573; doi:10.3390/molecules23051201)
Supplement: Supplementary file 1 [file molecules-23-01201-s001.zip › molecules-295350-supplementary-revised/Table S2. Fatty acid compsoidtion of various strains grown in the laboratory culture media.xlsx]

## Sheet: Sheet1
Table S2. Fatty acid compsoition(1) of various strains grown in the laboratory culture media
				TSB-Log				MHB-Log				Serum-Log				TSB-Stationary				MHB-Stationary				Serum-Stationary				Pig1-Stationary
		Fatty acids	Pig1	Pig1ΔcrtM	S. argenteus		Pig1	Pig1ΔcrtM	S. argenteus		Pig1	Pig1ΔcrtM	S. argenteus		Pig1	Pig1ΔcrtM	S. argenteus		Pig1	Pig1ΔcrtM	S. argenteus		Pig1	Pig1ΔcrtM	S. argenteus		LB	LB-Glucose	LB-Acetatae
Straight-chain	Even	C14:0	3.0±0.01	2.9±0.03	1.3±0.155						1.3±0.005	1.5±0.055	2.5±0.06										1.9±0.0	1.9±0.0	2.4±0.014				3.5±0.007
		C16:0	7.7±0.025	7.1±0.0	5.4±0.405		1.1±0.04	1.1±0.01	2.1±0.01		25.8±0.11	27.5±0.015	35.9±0.095		1.5±0.028	1.5±0.064	1.5±0.028						23.6±0.106	24.9±0.057	31.9±0.019			4.1±0.120	21.0±0.028
		C18:0	21.0±0.015	20.6±0.06	17.8±0.035		4.3±0.065	4.3±0.09	6.3±0.585		11.6±0.32	11.5±0.02	8.0±0.01		8.4±0.028	8.6±0.0	7.9±0.071		2.2±0.021	2.4±0.0	2.8±0.035		13.4±0.0	13.8±0.064	11.5±0.0		4.2±0.127	14.2±0.007	1.2±0.014
		C:20:0	16.9±0.245	16.9±0.06	14.6±1.63		4.7±0.015	4.4±0.07	5.1±0.395		4.7±0.02	4.3±0.08	1.9±0.02		12.5±0.057	12.3±0.170	9.3±0.071		2.2±0.021	2.3±0.014	2.3±0.0		4.3±0.495	4.0±0.0	3.0±0.014		2.6±0.219	13.9±1.386
	Odd	C17:0					2.0±0.05	2.4±0.045
		C:19:0					6.3±0.095	6.9±0.245	2.4±0.385						1.3±0.014	1.5±0.099	1.6±0.0											3.5±0.141
Branched-chain	Iso Odd	iC15:0	13.5±0.05	13.6±0.055	15.1±1.225		7.4±0.015	8.0±0.055	9.3±0.11		3.0±0.03	2.7±0.035	1.2±0.035		7.4±0.014	7.8±0.021	7.4±0.035		3.3±0.014	3.4±0.0	4.0±0.0		1.7±0.0	1.6±0.007	1.2±0.014		8.1±0.078	10.7±0.247	16.1±0.113
		iC17:0	2.0±0.005	2.2±0.005	3.4±0.03		5.0±0.035	5.1±0.025	6.4±0.49						3.6±0.085	4.1±0.148	4.8±0.0		3.4±0.014	3.6±0.0	4.5±0.0						7.5±0.014	2.5±0.035	4.6±0.007
		iC19:0			1.3±0.125		3.0±0.005	2.8±0.06	3.0±0.29						2.2±0.0	2.7±0.014	2.7±0.035		1.8±0.021	2.1±0.0	2.6±0.0						2.9±0.113	1.3±0.042
	Iso Even	iC14:0	2.6±0.01	2.4±0.015	2.8±0.755				1.3±0.435																			4.8±0.106	1.8±0.021
		iC16:0	1.25±0.005	1.2±0.0	2.0±0.62		1.6±0.02	1.5±0.005	2.0±0.12						1.1±0.014	1.2±0.007	1.3±0.007		1.3±0.014	1.3±0.0	1.4±0.0						1.8±0.007	2.6±0.057	11.2±0.021
		iC18:0					1.2±0.02	1.0±0.005	1.2±0.04												1.2±0.0						1.1±0.021	1.1±0.007
	Anteiso	aC13:0
		aC15:0	25.2±0.105	25.5±0.09	28.5±0.97		39.7±0.485	40.2±0.76	39.0±0.71		9.7±0.07	10.5±0.4	8.7±0.05		40.9±0.014	39.2±0.071	39.9±0.014		48.8±0.0	47.6±0.071	44.1±0.0		13.7±0.0	14.2±0.071	9.3±0.028		40.7±0.601	32.0±0.912	16.8±0.057
		aC17:0	2.3±0.005	2.6±0.005	3.6±0.38		16.1±0.17	15.4±0.1	15.5±1.485				3.3±0.045		13.9±0.141	13.4±0.127	16.1±0.0		26.5±0.014	26.5±0.014	25.6±0.007						22.2±0.035	4.7±0.085	12.1±0.014
		aC19:0					5.8±0.05	5.3±0.13	4.1±0.56						4.2±0.007	4.9±0.0	4.9±0.021		7.6±0.0	7.8±0.014	8.8±0.035						5.3±0.191	1.2±0.035
Unsaturated	Mono	C18:1Δ11									2.8±0.105	2.9±0.035	2.4±0.025										1.9±0.085	1.8±0.021
		C18:1Δ9									29.6±0.54	28.2±0.225	22.1±0.14										16.7±0.382	16.2±0.028	19.2±0.035
		C20:1Δ11									8.2±0.035	7.3±0.11	3.0±0.02										4.7±0.071	4.5±0.028	2.9±0.028
	Di	C18:2Δ9,12											6.8±0.085										11.5±0.283	10.8±0.014	10.5±0.014
	Poly	C20:4Δ5,8,11,14																					1.8±0.247	2.05±0.021	1.4±0.014
Unidentified																													10.2±0.11
(1): Fatty acids present at 1% of the total or less are not reported
Abundant fractions are shown in color
